# Supplementary material for: Five QTL hotspots for yield in short rotation coppice bioenergy poplar: The Poplar Biomass Loci
Source: BMC Plant Biol. 2009 Feb 26;9:23. doi: 10.1186/1471-2229-9-23 (PMC2657785; doi:10.1186/1471-2229-9-23)
Supplement: Additional file 1 — Table S1. Details of all genetic correlations for all traits measured. [file 1471-2229-9-23-S1.xls]

## Sheet: Neat table
genetic correlations		HT-1	DIAM	SYL	Budburst	HT-2	No-leaves	PI-I	Leaf-ext	STM_ext	STM-No	No-leaves-1	Leaf-prod-1	Leaf-area-1	Pet_length	leaf_area_2	HT-3	STM-No-1	B-DIAM	B-AREA	StM_Vol	Biomass	HT-4	B-DIAM-1	STM-No-2	Biomass-1
with errors	HT-1	1 (0)	0.765 (0.021)	0.688 (0.026)	0.028 (0.05)	0.342 (0.044)	0.278 (0.046)	0.116 (0.049)	0.014 (0.05)	0.153 (0.049)	0.327 (0.044)	0.311 (0.045)	0.016 (0.05)	0.313 (0.045)	-0.032 (0.05)	0.259 (0.046)	0.363 (0.043)	0.375 (0.043)	0.352 (0.044)	0.42 (0.041)	0.417 (0.041)	0.536 (0.035)	0.096 (0.049)	0.047 (0.05)	0.114 (0.049)	0.082 (0.049)
	DIAM	0.765 (0.021)	1 (0)	0.726 (0.024)	-0.048 (0.05)	0.377 (0.043)	0.242 (0.047)	0.186 (0.048)	0.057 (0.05)	0.105 (0.049)	0.347 (0.044)	0.271 (0.046)	-0.008 (0.05)	0.345 (0.044)	0.064 (0.05)	0.22 (0.047)	0.351 (0.044)	0.382 (0.042)	0.366 (0.043)	0.436 (0.04)	0.442 (0.04)	0.589 (0.033)	0.101 (0.049)	0.075 (0.049)	0.027 (0.05)	0.053 (0.05)
	SYL	0.688 (0.026)	0.726 (0.024)	1 (0)	-0.043 (0.05)	0.286 (0.046)	0.154 (0.049)	0.136 (0.049)	0.089 (0.049)	0.136 (0.049)	0.355 (0.043)	0.299 (0.045)	0.002 (0.05)	0.337 (0.044)	0.038 (0.05)	0.235 (0.047)	0.348 (0.044)	0.414 (0.041)	0.388 (0.042)	0.468 (0.039)	0.447 (0.04)	0.572 (0.033)	0.006 (0.05)	-0.028 (0.05)	0.064 (0.05)	0.026 (0.05)
	Budburst	0.028 (0.05)	-0.048 (0.05)	-0.043 (0.05)	1 (0)	-0.232 (0.047)	-0.065 (0.05)	-0.076 (0.049)	-0.113 (0.049)	0.082 (0.049)	0.003 (0.05)	-0.278 (0.046)	-0.014 (0.05)	-0.016 (0.05)	-0.13 (0.049)	0.183 (0.048)	-0.029 (0.05)	-0.028 (0.05)	-0.007 (0.05)	-0.027 (0.05)	-0.023 (0.05)	-0.039 (0.05)	0.04 (0.05)	0.106 (0.049)	-0.03 (0.05)	0.082 (0.049)
	HT-2	0.342 (0.044)	0.377 (0.043)	0.286 (0.046)	-0.232 (0.047)	1 (0)	0.256 (0.046)	0.201 (0.048)	0.105 (0.049)	0.052 (0.05)	0.227 (0.047)	0.468 (0.039)	-0.118 (0.049)	0.055 (0.05)	0.02 (0.05)	0.033 (0.05)	0.301 (0.045)	0.148 (0.049)	0.254 (0.047)	0.278 (0.046)	0.312 (0.045)	0.37 (0.043)	-0.019 (0.05)	0.072 (0.049)	0.026 (0.05)	-0.04 (0.05)
	No-leaves	0.278 (0.046)	0.242 (0.047)	0.154 (0.049)	-0.065 (0.05)	0.256 (0.046)	1 (0)	0.51 (0.037)	-0.025 (0.05)	0.131 (0.049)	0.018 (0.05)	0.185 (0.048)	-0.192 (0.048)	0.267 (0.046)	-0.016 (0.05)	0.103 (0.049)	0.416 (0.041)	-0.007 (0.05)	0.105 (0.049)	0.083 (0.049)	0.169 (0.048)	0.19 (0.048)	0.015 (0.05)	0.01 (0.05)	0.11 (0.049)	0.029 (0.05)
	PI-I	0.116 (0.049)	0.186 (0.048)	0.136 (0.049)	-0.076 (0.049)	0.201 (0.048)	0.51 (0.037)	1 (0)	0.093 (0.049)	0.013 (0.05)	0.021 (0.05)	0.065 (0.05)	-0.089 (0.049)	0.281 (0.046)	0.062 (0.05)	0.094 (0.049)	0.279 (0.046)	0.097 (0.049)	0.08 (0.049)	0.108 (0.049)	0.09 (0.049)	0.159 (0.048)	-0.062 (0.05)	-0.091 (0.049)	-0.037 (0.05)	-0.108 (0.049)
	Leaf-ext	0.014 (0.05)	0.057 (0.05)	0.089 (0.049)	-0.113 (0.049)	0.105 (0.049)	-0.025 (0.05)	0.093 (0.049)	1 (0)	-0.047 (0.05)	0.056 (0.05)	-0.005 (0.05)	0.19 (0.048)	0.039 (0.05)	0.059 (0.05)	0.026 (0.05)	0.15 (0.049)	0.056 (0.05)	0.061 (0.05)	0.109 (0.049)	0.142 (0.049)	0.136 (0.049)	0.089 (0.049)	0.039 (0.05)	-0.059 (0.05)	0.146 (0.049)
	STM_ext	0.153 (0.049)	0.105 (0.049)	0.136 (0.049)	0.082 (0.049)	0.052 (0.05)	0.131 (0.049)	0.013 (0.05)	-0.047 (0.05)	1 (0)	-0.041 (0.05)	0.083 (0.049)	-0.07 (0.05)	0.024 (0.05)	-0.043 (0.05)	0.064 (0.05)	0.044 (0.05)	0.01 (0.05)	0.09 (0.049)	0.106 (0.049)	0.081 (0.049)	0.157 (0.049)	0.057 (0.05)	0.064 (0.05)	0.032 (0.05)	0.015 (0.05)
	STM-No	0.327 (0.044)	0.347 (0.044)	0.355 (0.043)	0.003 (0.05)	0.227 (0.047)	0.018 (0.05)	0.021 (0.05)	0.056 (0.05)	-0.041 (0.05)	1 (0)	0.12 (0.049)	0.058 (0.05)	0.337 (0.044)	0.079 (0.049)	0.082 (0.049)	0.18 (0.048)	0.651 (0.029)	0.236 (0.047)	0.487 (0.038)	0.246 (0.047)	0.298 (0.045)	0.026 (0.05)	0.061 (0.05)	0.015 (0.05)	0.052 (0.05)
	No-leaves-1	0.311 (0.045)	0.271 (0.046)	0.299 (0.045)	-0.278 (0.046)	0.468 (0.039)	0.185 (0.048)	0.065 (0.05)	-0.005 (0.05)	0.083 (0.049)	0.12 (0.049)	1 (0)	0.018 (0.05)	0.11 (0.049)	0.036 (0.05)	0.046 (0.05)	0.234 (0.047)	0.085 (0.049)	0.14 (0.049)	0.141 (0.049)	0.187 (0.048)	0.196 (0.048)	0.041 (0.05)	-0.072 (0.049)	0.081 (0.049)	-0.088 (0.049)
	Leaf-prod-1	0.016 (0.05)	-0.008 (0.05)	0.002 (0.05)	-0.014 (0.05)	-0.118 (0.049)	-0.192 (0.048)	-0.089 (0.049)	0.19 (0.048)	-0.07 (0.05)	0.058 (0.05)	0.018 (0.05)	1 (0)	-0.012 (0.05)	0.063 (0.05)	0.086 (0.049)	0.132 (0.049)	0.211 (0.048)	0.111 (0.049)	0.161 (0.048)	0.087 (0.049)	0.096 (0.049)	0.116 (0.049)	0.114 (0.049)	-0.017 (0.05)	0.083 (0.049)
	Leaf-area-1	0.313 (0.045)	0.345 (0.044)	0.337 (0.044)	-0.016 (0.05)	0.055 (0.05)	0.267 (0.046)	0.281 (0.046)	0.039 (0.05)	0.024 (0.05)	0.337 (0.044)	0.11 (0.049)	-0.012 (0.05)	1 (0)	0.136 (0.049)	0.3 (0.045)	0.315 (0.045)	0.322 (0.045)	0.171 (0.048)	0.24 (0.047)	0.238 (0.047)	0.281 (0.046)	0.057 (0.05)	-0.112 (0.049)	-0.095 (0.049)	-0.01 (0.05)
	Pet_length	-0.032 (0.05)	0.064 (0.05)	0.038 (0.05)	-0.13 (0.049)	0.02 (0.05)	-0.016 (0.05)	0.062 (0.05)	0.059 (0.05)	-0.043 (0.05)	0.079 (0.049)	0.036 (0.05)	0.063 (0.05)	0.136 (0.049)	1 (0)	-0.129 (0.049)	0.116 (0.049)	0.051 (0.05)	0.048 (0.05)	0.075 (0.049)	0.073 (0.049)	0.057 (0.05)	0.06 (0.05)	0.008 (0.05)	-0.064 (0.05)	-0.051 (0.05)
	leaf_area_2	0.259 (0.046)	0.22 (0.047)	0.235 (0.047)	0.183 (0.048)	0.033 (0.05)	0.103 (0.049)	0.094 (0.049)	0.026 (0.05)	0.064 (0.05)	0.082 (0.049)	0.046 (0.05)	0.086 (0.049)	0.3 (0.045)	-0.129 (0.049)	1 (0)	0.198 (0.048)	0.099 (0.049)	0.24 (0.047)	0.182 (0.048)	0.261 (0.046)	0.273 (0.046)	0.094 (0.049)	0.108 (0.049)	0.124 (0.049)	0.259 (0.046)
	HT-3	0.363 (0.043)	0.351 (0.044)	0.348 (0.044)	-0.029 (0.05)	0.301 (0.045)	0.416 (0.041)	0.279 (0.046)	0.15 (0.049)	0.044 (0.05)	0.18 (0.048)	0.234 (0.047)	0.132 (0.049)	0.315 (0.045)	0.116 (0.049)	0.198 (0.048)	1 (0)	0.334 (0.044)	0.301 (0.045)	0.375 (0.043)	0.473 (0.039)	0.358 (0.043)	0.027 (0.05)	0.018 (0.05)	-0.021 (0.05)	0.019 (0.05)
	STM-No-1	0.375 (0.043)	0.382 (0.042)	0.414 (0.041)	-0.028 (0.05)	0.148 (0.049)	-0.007 (0.05)	0.097 (0.049)	0.056 (0.05)	0.01 (0.05)	0.651 (0.029)	0.085 (0.049)	0.211 (0.048)	0.322 (0.045)	0.051 (0.05)	0.099 (0.049)	0.334 (0.044)	1 (0)	0.52 (0.036)	0.823 (0.016)	0.508 (0.037)	0.446 (0.04)	0.054 (0.05)	0.025 (0.05)	-0.025 (0.05)	0.028 (0.05)
	B-DIAM	0.352 (0.044)	0.366 (0.043)	0.388 (0.042)	-0.007 (0.05)	0.254 (0.047)	0.105 (0.049)	0.08 (0.049)	0.061 (0.05)	0.09 (0.049)	0.236 (0.047)	0.14 (0.049)	0.111 (0.049)	0.171 (0.048)	0.048 (0.05)	0.24 (0.047)	0.301 (0.045)	0.52 (0.036)	1 (0)	0.852 (0.014)	0.899 (0.01)	0.62 (0.031)	0.079 (0.049)	0.107 (0.049)	0.124 (0.049)	0.222 (0.047)
	B-AREA	0.42 (0.041)	0.436 (0.04)	0.468 (0.039)	-0.027 (0.05)	0.278 (0.046)	0.083 (0.049)	0.108 (0.049)	0.109 (0.049)	0.106 (0.049)	0.487 (0.038)	0.141 (0.049)	0.161 (0.048)	0.24 (0.047)	0.075 (0.049)	0.182 (0.048)	0.375 (0.043)	0.823 (0.016)	0.852 (0.014)	1 (0)	0.818 (0.016)	0.647 (0.029)	0.074 (0.049)	0.109 (0.049)	0.082 (0.049)	0.164 (0.048)
	StM_Vol	0.417 (0.041)	0.442 (0.04)	0.447 (0.04)	-0.023 (0.05)	0.312 (0.045)	0.169 (0.048)	0.09 (0.049)	0.142 (0.049)	0.081 (0.049)	0.246 (0.047)	0.187 (0.048)	0.087 (0.049)	0.238 (0.047)	0.073 (0.049)	0.261 (0.046)	0.473 (0.039)	0.508 (0.037)	0.899 (0.01)	0.818 (0.016)	1 (0)	0.689 (0.026)	0.085 (0.049)	0.08 (0.049)	0.134 (0.049)	0.26 (0.046)
	Biomass	0.536 (0.035)	0.589 (0.033)	0.572 (0.033)	-0.039 (0.05)	0.37 (0.043)	0.19 (0.048)	0.159 (0.048)	0.136 (0.049)	0.157 (0.049)	0.298 (0.045)	0.196 (0.048)	0.096 (0.049)	0.281 (0.046)	0.057 (0.05)	0.273 (0.046)	0.358 (0.043)	0.446 (0.04)	0.62 (0.031)	0.647 (0.029)	0.689 (0.026)	1 (0)	0.092 (0.049)	0.116 (0.049)	0.082 (0.049)	0.187 (0.048)
	HT-4	0.096 (0.049)	0.101 (0.049)	0.006 (0.05)	0.04 (0.05)	-0.019 (0.05)	0.015 (0.05)	-0.062 (0.05)	0.089 (0.049)	0.057 (0.05)	0.026 (0.05)	0.041 (0.05)	0.116 (0.049)	0.057 (0.05)	0.06 (0.05)	0.094 (0.049)	0.027 (0.05)	0.054 (0.05)	0.079 (0.049)	0.074 (0.049)	0.085 (0.049)	0.092 (0.049)	1 (0)	0.445 (0.04)	0.081 (0.049)	0.376 (0.043)
	B-DIAM-1	0.047 (0.05)	0.075 (0.049)	-0.028 (0.05)	0.106 (0.049)	0.072 (0.049)	0.01 (0.05)	-0.091 (0.049)	0.039 (0.05)	0.064 (0.05)	0.061 (0.05)	-0.072 (0.049)	0.114 (0.049)	-0.112 (0.049)	0.008 (0.05)	0.108 (0.049)	0.018 (0.05)	0.025 (0.05)	0.107 (0.049)	0.109 (0.049)	0.08 (0.049)	0.116 (0.049)	0.445 (0.04)	1 (0)	0.235 (0.047)	0.628 (0.03)
	STM-No-2	0.114 (0.049)	0.027 (0.05)	0.064 (0.05)	-0.03 (0.05)	0.026 (0.05)	0.11 (0.049)	-0.037 (0.05)	-0.059 (0.05)	0.032 (0.05)	0.015 (0.05)	0.081 (0.049)	-0.017 (0.05)	-0.095 (0.049)	-0.064 (0.05)	0.124 (0.049)	-0.021 (0.05)	-0.025 (0.05)	0.124 (0.049)	0.082 (0.049)	0.134 (0.049)	0.082 (0.049)	0.081 (0.049)	0.235 (0.047)	1 (0)	0.289 (0.046)
	Biomass-1	0.082 (0.049)	0.053 (0.05)	0.026 (0.05)	0.082 (0.049)	-0.04 (0.05)	0.029 (0.05)	-0.108 (0.049)	0.146 (0.049)	0.015 (0.05)	0.052 (0.05)	-0.088 (0.049)	0.083 (0.049)	-0.01 (0.05)	-0.051 (0.05)	0.259 (0.046)	0.019 (0.05)	0.028 (0.05)	0.222 (0.047)	0.164 (0.048)	0.26 (0.046)	0.187 (0.048)	0.376 (0.043)	0.628 (0.03)	0.289 (0.046)	1 (0)
