# Supplementary material for: Five QTL hotspots for yield in short rotation coppice bioenergy poplar: The Poplar Biomass Loci
Source: BMC Plant Biol. 2009 Feb 26;9:23. doi: 10.1186/1471-2229-9-23 (PMC2657785; doi:10.1186/1471-2229-9-23)
Supplement: Additional file 2 — Table S2. Details of all QTL mapped. [file 1471-2229-9-23-S2.xls]

## Sheet: Sheet1
Trait	LG	Position	CI	Paternal	Maternal	% Vp
PI-1	I	38	25-53	-0.74	0.43	3.9
B-AREA-1	I	41	23-52	-193.07	39.21	4.6
B-DIAM	I	42	25-51	-7.23	-3.69	5.3
Budburst	II	9	2-24	-2.61	-1.32	7.6
STM_ext	II	25	9-35	1.7	1.53	4.1
B-AREA-1	II	26	8-39	500.92	40.57	4.7
Biomass-1	II	29	20-38	0.96	–	3.6
HT-4	II	30	20-39	0.41	0.0022	9.8
HT-2	II	31	22-40	0.0047	-0.013	5.3
HT-3	II	36	24-56	0.032	-0.083	4.4
Leaf-ext	II	38	28-59	0.12	-0.24	2.4
No_leaves	II	71	59-86	-0.27	-0.68	3.3
Leaf_prod-2	II	86	76-99	–	-0.2	2.8
PI-2	II	86	72-102	0.05	-1.31	3.5
Cell-No	II	98	89-113	–	3841813	3.7
SLA	II	101	98-133	577.61	-49.43	3.3
Biomass	III	0	0-7	-0.25	0.4	2.8
SLA	III	16	7-34	270.55	-556.68	3
B-AREA-1	III	24	14-37	102.22	481.17	4.1
C13	III	24	19-33	0.23	–	2.4
STM-No-2	III	41	28-56	0.79	0.87	9.3
B-DIAM-1	III	44	27-83	13.98	10.2	5.8
Budburst	III	57	32-69	-2.67	-1.48	7.7
PI-2	III	69	53-91	1.4	-0.14	4.5
PI-1	III	73	59-88	-0.8	–	3.1
STM_No-1	III	76	61-94	0.43	–	2.5
DIAM	III	80	63-95	9	-1.28	2.7
STM_ext	III	80	67-95	5.43	-5.03	2.9
B-DIAM	III	82	60-95	6.93	-3.57	3.6
HT-1	III	82	71-95	0.082	-3.57	3.2
HT-3	III	82	70-95	0.082	-0.037	3.7
B-AREA	III	84	59-95	122.95	-65.34	4
STM-Vol	III	85	70-95	353.75	-276.25	3.8
No_Leaves-2	III	86	36-95	1.56	-0.14	5.7
HT-4	III	88	65-95	0.27	-0.15	3.7
STM-No	III	93	74-95	0.55	-0.16	3.2
B-DIAM-1	IV	0	0-17	-7.22	-13.67	3.9
Cell-No	IV	0	0-7	–	3821367	4.1
HT-1	IV	0	0-16	-0.042	-0.067	3.2
HT-3	IV	0	0-19	-0.13	-0.14	4.4
PI-2	IV	0	0-11	–	-0.83	2.5
No_Leaves-2	IV	1	0-17	–	-0.87	2.2
HT-2	IV	10	0-23	-0.027	-0.032	6.6
PI-1	IV	17	3-32	-0.62	-1.08	7
No_leaves	IV	19	2-35	-0.64	-0.69	5
STM-Vol	IV	35	14-39	-282.03	–	2.2
DIAM	IV	82	69-84	–	10.29	2.5
Leaf_area-1	IV	84	77-84	–	1142.07	2.3
DIAM	Va	14	12-18	–	-7.16	2.3
STM-Vol	Va	15	9-60	-57.13	-366.35	3.4
PI-2	Va	25	14-43	0.089	-1.204	4.2
C13	Va	29	19-46	-0.15	-0.35	4.5
B-AREA	Va	42	11-60	-78.67	-125.96	3.8
B-DIAM	Va	47	31-61	-4.41	-8.13	5.2
STM-No	Va	47	34-62	-0.46	-0.78	7.1
SYL	Va	48	37-61	-1.11	-2.28	9.7
STM_No-1	Va	55	35-64	-0.15	-0.45	3.7
Cell-Area	Va	57	47-66	22.82	-38.2	6.6
STM_ext	Vb	6	0-19	-4.7	-3.74	3.7
No_leaves	VI	0	0-16	0.27	0.74	3.3
PI-2	VI	0	0-14	1.23	1.01	4.3
Leaf_prod-2	VI	30	18-69	0.16	0.11	3.2
Leaf_prod-2	VI	30	0-70	0.16	0.11	2.7
Leaf-ext	VI	66	56-69	0.14	0.26	3.2
Leaf_area-2	VI	67	59-78	-1374.28	-751.58	7.5
Leaf_area-1	VI	70	60-78	-1052.83	-542.82	4.5
C13	VI	81	76-86	0.042	-0.31	4.8
HT-4	VI	95	89-108	0.24	–	3.2
No_Leaves-2	VI	118	104-130	0.9	-1.08	4.7
Budburst	VI	137	126-144	-2.44	0.61	7.6
Leaf_prod-2	VII	0	0-15	–	-0.23	1.6
PI-2	VII	0	0-15	-0.88	-1.08	2.98
No_Leaves-2	VII	3	0-13	-1.22	-0.57	4.3
PI-1	VII	8	0-24	-0.85	0.0063	4.5
No_leaves	VII	10	0-32	-0.75	-0.38	4.9
HT-2	VII	12	0-21	-0.022	–	2.6
Biomass	VII	15	6-18	-0.41	–	2.4
Leaf_prod-2	VII	35	21-49	0.17	–	2.26
Leaf-ext	VII	39	24-51	–	-2576	2.8
Biomass-1	VIIIa	0	0-9	-0.66	-0.55	6.7
Budburst	VIIIa	0	0-6	1.98	0.5	4.6
HT-4	VIIIa	0	0-6	-0.22	-0.089	2.8
C13	VIIIa	4	0-14	-0.14	-0.33	4.9
STM-No	VIIIa	6	1-15	-0.66	–	5.6
SYL	VIIIa	6	0-20	-1.43	-1.32	6.4
STM_No-1	VIIIa	7	0-20	-0.42	-1.32	3.2
SLA	VIIIa	16	6-28	-758.79	-477.94	6.3
HT-2	VIIIa	27	17-27	0.0073	0.024	3.3
No_leaves	VIIIa	27	20-27	0.51	0.92	2.8
No_Leaves-2	VIIIa	27	22-27	0.22	0.53	3.2
PI-2	VIIIa	27	22-27	–	0.7	3.3
SLA	VIIIb	25	18-25	-717.8	52.39	4.5
B-DIAM	IX	0	0-9	-5.37	-5.2	5
STM_No-1	IX	0	0-7	-0.33	-0.18	2.3
B-AREA	IX	1	0-9	-90.29	-104.28	0.2
Biomass	IX	1	0-9	-0.39	-0.45	5
Leaf_area-2	IX	1	0-8	-1370.66	396.7	6.7
B-AREA	IX	2	0-9	-90.29	-104.28	5.6
Leaf_prod-2	IX	3	0-9	-0.17	0.033	3.2
No_Leaves-2	IX	4	0-9	-0.64	-1.05	4.4
PI-2	IX	4	1-9	-0.89	-0.59	3.8
Cell-No	IX	9	7-9	-214748	-214748	4.8
STM-Vol	IX	9	0-9	-329.38	-208.55	4.3
B-DIAM-1	X	0	0-15	23.52	7.05	6.2
Biomass-1	X	0	0-18	0.71	–	1.8
STM-No-2	X	0	0-18	1.03	0.3	3.9
C13	X	14	1-32	0.33	0.22	5
No_Leaves-2	X	20	9-32	0.93	-0.2	2.6
PI-2	X	22	9-37	0.73	-0.61	3.6
PI-1	X	30	13-40	0.16	-0.71	3.5
No_leaves	X	33	25-42	0.078	-0.62	3.6
HT-2	X	39	24-58	0.011	-0.023	3.3
HT-4	X	44	26-56	0.11	-0.38	8.7
B-AREA-1	X	45	32-58	253.23	-534.75	6.1
B-DIAM	X	45	31-57	1.35	-8.4	5.2
Biomass	X	45	31-56	-0.36	-0.73	5.2
B-AREA	X	46	38-54	–	-165.9	6.1
STM-Vol	X	46	36-56	-117.73	-635.95	2.9
DIAM	X	47	37-57	0.93	-13.98	7.5
HT-1	X	47	32-62	0.0019	-0.088	3.7
HT-3	X	47	32-62	-0.022	-0.16	5.2
SYL	X	48	37-59	0.27	-2.05	6.7
SLA	X	53	37-62	-526.45	–	2
Budburst	XI	28	0-44	-2.34	-1.41	3.3
SYL	XII	2	0-23	1.29	-0.28	3.3
Pet_length	XII	5	0-17	–	-1.83	1.8
DIAM	XIII	28	0-39	-0.16	-5.24	3.5
HT-4	XIII	29	23-53	0.17	0.015	4.8
B-AREA-1	XIII	38	35-41	405.39	–	3
B-DIAM-1	XIII	38	31-42	17.82	5.46	3.5
Biomass-1	XIII	38	29-46	0.81	0.43	2.7
B-DIAM	XIII	45	36-55	5.02	0.43	2.9
SLA	XIII	46	40-51	523.89	315.95	4.97
STM_No-1	XIII	47	41-54	0.44	0.45	6.3
STM-No	XIII	48	42-53	0.4	0.84	9.6
SYL	XIII	51	44-55	-0.04	1.35	3.5
HT-3	XIII	54	41-60	0.032	-0.069	4.4
HT-1	XIII	55	45-60	0.03	-0.071	7.2
Leaf_area-1	XIII	65	58-70	524.51	-719.81	3.8
PI-1	XIV	0	0-14	0.37	-0.73	4.1
SLA	XIV	3	0-12	-530.29	–	2.5
PI-2	XIV	8	0-23	0.73	-0.37	2.27
B-AREA	XIV	14	0-28	52.45	-110.93	3.3
SYL	XIV	16	0-28	1.38	0.037	2.8
B-DIAM	XIV	21	10-28	2.04	-7.05	5.5
STM-Vol	XIV	21	9-28	–	-311.11	2
STM_No-1	XIV	22	10-28	0.09	-0.4	3.8
STM-No-2	XIV	22	0-28	0.52	-0.96	3.4
B-AREA-1	XIV	25	11-28	236.96	-527.1	5.2
Leaf_prod-2	XIV	25	0-28	0.14	-0.096	2.7
B-DIAM-1	XIV	27	13-28	6.6	-20.96	5.3
Biomass-1	XIV	28	21-28	0.54	-0.91	4.3
B-AREA-1	XV	5	0-23	-301.91	-458.29	3.4
Biomass-1	XV	9	0-29	–	-0.91	2.3
B-DIAM	XV	10	0-28	-5.6	-3.37	2.4
STM-Vol	XV	21	2-27	-220.33	-265.67	2.6
HT-1	XV	61	31-61	-0.014	0.085	2.8
STM-No-2	XVI	27	21-40	-0.84	–	2.7
STM-No-2	XVII	0	0-12	0.43	-1.13	3.2
B-DIAM	XVII	6	0-25	-2.11	-7.59	3.3
B-AREA	XVII	10	3-21	–	-141.43	3.9
PI-1	XVII	12	0-28	-0.73	-0.37	3
STM-Vol	XVII	12	2-27	–	-366	2.5
Leaf_area-1	XVII	19	0-34	-958.74	-430.77	3.6
Cell-No	XVII	29	17-34	–	-3768858	3.8
No_Leaves-2	XVII	34	23-62	-0.93	-0.67	3.6
Leaf_prod-1	XVII	35	26-47	–	-0.025	2.8
Leaf_area-2	XVII	78	64-78	-1224.68	–	4.2
HT-3	XVIII	2	0-22	–	-0.122	1.8
PI-2	XVIII	18	1-47	-0.12	-1.65	5.3
B-AREA-1	XVIII	36	26-50	-534.76	199.79	5.7
B-DIAM-1	XVIII	37	27-47	-24.61	9.96	8.1
STM-No-2	XVIII	39	26-48	-1.46	0.64	9.5
HT-2	XVIII	42	22-47	-0.021	-0.014	3.3
No_Leaves-2	XVIII	43	35-75	-0.74	-0.75	2.8
Leaf-ext	XVIII	82	54-84	–	0.39	3.2
Leaf_area-2	XIX	0	0-17	-943.68	–	2.5
B-DIAM-1	XIX	1	0-16	11.38	-16.69	3.8
STM-No-2	XIX	1	0-14	0.76	-0.97	6.13
B-AREA	XIX	6	0-18	50.08	-100.13	2.8
B-DIAM	XIX	10	0-16	1.14	-6.13	3.1
Biomass	XIX	10	0-19	0.064	-0.43	2.3
Cell-No	XIX	10	1-21	214748	-214748	4.7
Leaf_area-1	XIX	10	6-15	–	-1039.51	4
STM_No-1	XIX	10	2-14	–	-0.34	2.1
STM-Vol	XIX	10	0-15	–	-269.49	2
No_leaves	XIX	23	13-27	–	-0.43	1.6
PI-1	XIX	23	3-32	-0.23	-0.56	2.4
